# Supplementary material for: Endothelial cell junctional adhesion molecule C plays a key role in the development of tumors in a murine model of ovarian cancer
Source: FASEB J. 2013 Oct;27(10):4244–53. doi: 10.1096/fj.13-230441 (PMC3819510; doi:10.1096/fj.13-230441)
Supplement: Supplemental Data [file supp_fj.13-230441_13-230441SuppData.zip]

Archive with 2 entries (2 files):
- Supplementary Table 1.pdf
- Supplementary Figure 1.pdf
